# Supplementary material for: Cholera Outbreaks in Low- and Middle-Income Countries in the Last Decade: A Systematic Review and Meta-Analysis
Source: Microorganisms. 2024 Dec 4;12(12):2504. doi: 10.3390/microorganisms12122504 (PMC11728267; doi:10.3390/microorganisms12122504)
Supplement: Supplementary file 1 [file microorganisms-12-02504-s001.zip]

Archive with 4 entries (4 files):
- Figure_S1.tiff
- Table_S1 (PRISMA_Checklist).pdf
- Table_S2_(Search_Strategy).pdf
- Table_S3 (Risk_of_Bias).pdf
